# Supplementary material for: Characterizing and Predicting Post-Acute Sequelae of SARS CoV-2 Infection (PASC) in a Large Academic Medical Center in the US
Source: J Clin Med. 2023 Feb 7;12(4):1328. doi: 10.3390/jcm12041328 (PMC9967320; doi:10.3390/jcm12041328)
Supplement: Supplementary file 1 [file jcm-12-01328-s001.zip]

Archive with 2 entries (2 files):
- File S1.xlsx
- jcm-2083245-supplementary.pdf
